# Supplementary material for: Artemisinin resistance without pfkelch13 mutations in Plasmodium falciparum isolates from Cambodia
Source: Malar J. 2017 May 12;16:195. doi: 10.1186/s12936-017-1845-5 (PMC5427620; doi:10.1186/s12936-017-1845-5)
Supplement: Supplementary file 2 — Additional file 2. Summary of all genotypes available. [file 12936_2017_1845_MOESM2_ESM.xlsx]

## Sheet: Sheet1
Parasite	Phenotypes: Drug, pfmdr1 CNV	Discordant Phenotype	WGS	Culture-Adapted	Clearance time (h)	RSA (% Survival)	WGS-K13-C580Y	WGS-K13-R539T	WGS-K13-Y493H	WGS-K13-I543T	WGS-K13-D584V	WGS-K13-E270K	WGS-K13-H136N	WGS-K13-H719N	HRM_C580Y_FP	2x Asn insertion at codon 142-PCR	PCR- Y493H	PCR- R539T	PCR- I543T	PCR- C580Y	PCR- D584V	Pfmdr1 CNV
KH001-001	✔	✔	✔	✔	4.3	2.97	C	R	Y	I	D	E	H	H	C	Yes	Y	R	I	C	D	1.107±0.2294
KH001-032	✔		✔	✔	1.7	0.2	C	R	Y	I	D	E	H	H	C	Yes	Y	R	I	C	D	1.401±0.2108
KH001-030	✔		✔	✔	1.9	0.1	C	R	Y	I	D	E	H	H	C		Y	R	I	C	D	1.336±0.2887
KH001-029	✔		✔	✔	11.8	22.6	Y	R	Y	I	D	E	H	H	Y	Yes	Y	R	I	Y	D	2.256±0.3531
KH001-081	✔		✔	✔	10	21.4	Y	R	Y	I	D	E	H	H	Y	Yes	Y	R	I	Y	D	2.244±0.5376
KH001-053	✔		✔	✔	8.7	30	Y	R	Y	I	D	E	H	H	Y	Yes	Y	R	I	Y	D	0.809±0.07853
KH001-024	✔		✔	✔	5.8	8.33	C	R	Y	I	D	E	H	N	C	Yes	Y	R	I	C	D	1.512±0.5122
KH001-039	✔	✔	✔	✔	2.6	6	C	R	Y	I	D	E	H	H	C	Yes	Y	R	I	C	D	2.311±0.4035
KH001-071			✔	✔	5.4	38.6	C	T	Y	I	D	E	H	H	C	Yes	Y	T	I	C	D
KH001-005			✔	✔	6.2	34.5	C	T	Y	I	D	E	H	H	C	Yes	Y	T	I	C	D
KH001-010			✔	✔	6	31.6	C	T	Y	I	D	E	H	H	C	Yes	Y	T	I	C	D
KH001-016			✔	✔	6	30.2	Y	R	Y	I	D	E	H	H	Y
KH001-008			✔	✔	7.5	23.5	Y	R	Y	I	D	E	H	H	Y		Y	R	I	Y	D
KH001-076			✔	✔	5.46687	19.2	Y	R	Y	I	D	E	H	H	Y
KH001-009			✔	✔	6.1	11.7	Y	R	Y	I	D	E	H	H	Y		Y	R	I	Y	D
KH001-047			✔	✔	7.7	10.3	Y	R	Y	I	D	E	H	H	Y		Y	R	I	Y	D
KH001-077				✔	4.6	10.3	C	T	Y	I	D	E	H	H	C	Yes	Y	T	I	C	D
KH001-048			✔	✔	6.5	8.7	C	R	H	I	D	E	H	H	C	No	H	R	I	C	D
KH001-055			✔	✔	8	8.5	C	R	Y	I	V	E	H	H	C	No	Y	R	I	C	V
KH001-012			✔	✔	5.6	6.36	C	T	Y	I	D	E	H	H	C	Yes	Y	T	I	C	D
KH001-052				✔	6.1	5.26	C	R	H	I	D	E	H	H	C	No	H	R	I	C	D
KH001-066			✔	✔	6.8	4.6	Y	R	Y	I	D	E	H	H	Y		Y	R	I	Y	D
KH001-058			✔	✔	4.3	4.4	C	R	H	I	D	E	H	H	C	No	H	R	I	C	D
KH001-025			✔	✔	5.4	2.36	C	R	H	I	D	E	H	H	C	No	H	R	I	C	D
KH001-072				✔	8.3	2.12	C	R	H	I	D	E	H	H	C	No	H	R	I	C	D
KH001-044		✔	✔	✔	2.5	1.06	C	R	Y	I	D	E	H	H	C	Yes	Y	R	I	C	D
KH001-063		✔	✔	✔	2.4	0.8	C	R	Y	I	D	E	H	H	C	Yes	Y	R	I	C	D
KH001-004			✔	✔	6.3		Y	R	Y	I	D	E	H	H	Y		Y	R	I	Y	D
KH001-020			✔	✔	4.2		Y	R	Y	I	D	E	H	H	Y		Y	R	I	Y	D
KH001-028			✔	✔	8.4		Y	R	Y	I	D	E	H	H	Y		Y	R	I	Y	D
KH001-031			✔	✔	8.6		Y	R	Y	I	D	E	H	H	Y		Y	R	I	Y	D
KH001-059			✔	✔	8.7		Y	R	Y	I	D	E	H	H	Y		Y	R	I	Y	D
KH001-060			✔	✔	7.8		Y	R	Y	I	D	E	H	H	Y		Y	R	I	Y	D
KH001-064			✔	✔	8.3		Y	R	Y	I	D	E	H	H	Y		Y	R	I	Y	D
KH001-069			✔	✔	8.4		Y	R	Y	I	D	E	H	H	Y		Y	R	I	Y	D
KH001-070			✔	✔	8.7		Y	R	Y	I	D	E	H	H	Y		Y	R	I	Y	D
KH001-074				✔	7.7		Y	R	Y	I	D	E	H	H	Y	Yes	Y	R	I	Y	D
KH001-021			✔	✔	2.4		C	R	Y	I	D	E	H	H	C		Y	R	I	C	D
KH001-022			✔	✔	3.2		C	R	Y	I	D	E	H	H	C		Y	R	I	C	D
KH001-046			✔	✔	3.2		C	R	Y	I	D	E	H	H	C	Yes	Y	R	I	C	D
KH001-062			✔	✔	4		C	R	Y	I	D	E	H	H	C	Yes	Y	R	I	C	D
KH001-080			✔	✔	5.4		C	T	Y	I	D	E	H	H	C	Yes	Y	T	I	C	D
KH001-056				✔	3.5		C	R	Y	I	D	E	H	H	C	Yes	Y	R	I	C	D
KH004-057				✔	4.1	27.5	Y	R	Y	I	D	E	H	H	Y	yes	Y	R	I	Y	D
KH004-001			✔	✔	4.4	24.9	C	T	Y	I	D	E	H	H	C	Yes	Y	T	I	C	D
KH004-019			✔	✔	7	22.2	Y	R	Y	I	D	E	H	H	Y		Y	R	I	Y	D
KH004-006			✔	✔	4.41943	14.9	Y	R	Y	I	D	E	H	H	Y
KH004-020			✔	✔	5.3	13.6	C	T	Y	I	D	E	H	H	C	Yes	Y	T	I	C	D
KH004-046			✔	✔	6	8.22	C	R	Y	T	D	E	H	H	C	Yes	Y	R	T	C	D
KH004-047			✔	✔	8.5	6.8	C	R	Y	T	D	E	H	H	C	Yes	Y	R	T	C	D
KH004-038			✔	✔	7.3	3.2	Y	R	Y	I	D	E	H	H	Y		Y	R	I	Y	D
KH004-051			✔	✔	4.6	0.4	C	R	Y	I	D	K	H	H	C		Y	R	I	C	D
KH004-041			✔	✔	NE		C	R	Y	I	D	E	H	H	C		Y	R	I	C	D
KH004-042			✔	✔	2.8		C	R	Y	I	D	E	H	H	C		Y	R	I	C	D
KH004-044			✔	✔	3.2		C	R	Y	I	D	E	H	H	C		Y	R	I	C	D
KH004-003			✔	✔	8.3		Y	R	Y	I	D	E	H	H	Y		Y	R	I	Y	D
KH004-005			✔	✔	7.2		Y	R	Y	I	D	E	H	H	Y		Y	R	I	Y	D
KH004-010			✔	✔	7		Y	R	Y	I	D	E	H	H	Y		Y	R	I	Y	D
KH004-014			✔	✔	8.3		Y	R	Y	I	D	E	H	H	Y		Y	R	I	Y	D
KH004-022			✔	✔	4.2		Y	R	Y	I	D	E	H	H	Y		Y	R	I	Y	D
KH004-025			✔	✔	4.4		Y	R	Y	I	D	E	H	H	Y	Yes	Y	R	I	Y	D
KH004-028			✔	✔	6.9		Y	R	Y	I	D	E	H	H	Y		Y	R	I	Y	D
KH004-029			✔	✔	6.8		Y	R	Y	I	D	E	H	H	Y		Y	R	I	Y	D
KH004-032			✔	✔	7.9		Y	R	Y	I	D	E	H	H	Y		Y	R	I	Y	D
KH004-037			✔	✔	7.7		Y	R	Y	I	D	E	H	H	Y		Y	R	I	Y	D
KH004-040			✔	✔	7.7		Y	R	Y	I	D	E	H	H	Y		Y	R	I	Y	D
KH004-048			✔	✔	6.9		Y	R	Y	I	D	E	H	H	Y		Y	R	I	Y	D
KH004-049			✔	✔	6.8		Y	R	Y	I	D	E	H	H	Y		Y	R	I	Y	D
KH001-050			✔		4.40543		C	R	H	I	D	E	H	H	C
KH001-049			✔		3.61831		C	R	Y	I	D	E	H	H	C
KH001-057			✔		3.62962		C	R	Y	I	D	E	H	H	C
KH001-088			✔		2.8198		C	R	Y	I	D	E	H	H	C
KH001-093			✔		3.32909		C	R	Y	I	D	E	H	H	C
KH001-101			✔		2.16413		C	R	Y	I	D	E	H	H	C
KH001-109			✔		3.26581		C	R	Y	I	D	E	H	H	C
KH001-108			✔		5.60461		C	R	Y	I	D	E	H	H	N
KH001-054			✔		3.90469		C	T	Y	I	D	E	H	H	C
KH001-007			✔		8.69565		C	T	Y	I	D	E	H	H	Y
KH001-098			✔		7.4856		Y	R	Y	I	D	E	H	H	C
KH001-011			✔		8.36768		Y	R	Y	I	D	E	H	H	Y
KH001-013			✔		5.48102		Y	R	Y	I	D	E	H	H	Y
KH001-017			✔		4.7		Y	R	Y	I	D	E	H	H	Y
KH001-019			✔		5.75691		Y	R	Y	I	D	E	H	H	Y
KH001-023			✔		6.30937		Y	R	Y	I	D	E	H	H	Y
KH001-026			✔		5.80606		Y	R	Y	I	D	E	H	H	Y
KH001-027			✔		4.82412		Y	R	Y	I	D	E	H	H	Y
KH001-033			✔		6.56686		Y	R	Y	I	D	E	H	H	Y
KH001-034			✔		6.04266		Y	R	Y	I	D	E	H	H	Y
KH001-036			✔		5.22115		Y	R	Y	I	D	E	H	H	Y
KH001-037			✔		5.20144		Y	R	Y	I	D	E	H	H	Y
KH001-038			✔		5.62601		Y	R	Y	I	D	E	H	H	Y
KH001-040			✔		4.56137		Y	R	Y	I	D	E	H	H	Y
KH001-041			✔		6.0379		Y	R	Y	I	D	E	H	H	Y
KH001-043			✔		6.21546		Y	R	Y	I	D	E	H	H	Y
KH001-051			✔		5.98621		Y	R	Y	I	D	E	H	H	Y
KH001-061			✔		5.9473		Y	R	Y	I	D	E	H	H	Y
KH001-065			✔		4.60234		Y	R	Y	I	D	E	H	H	Y
KH001-067			✔		4.61866		Y	R	Y	I	D	E	H	H	Y
KH001-073			✔		5.03967		Y	R	Y	I	D	E	H	H	Y
KH001-078			✔		5.20951		Y	R	Y	I	D	E	H	H	Y
KH001-079			✔		6.75191		Y	R	Y	I	D	E	H	H	Y
KH001-085			✔		6.5707		Y	R	Y	I	D	E	H	H	Y
KH001-086			✔		5.26095		Y	R	Y	I	D	E	H	H	Y
KH001-087			✔		4.63374		Y	R	Y	I	D	E	H	H	Y
KH001-091			✔		9.96744		Y	R	Y	I	D	E	H	H	Y
KH001-092			✔		7.28001		Y	R	Y	I	D	E	H	H	Y
KH001-096			✔		6.67858		Y	R	Y	I	D	E	H	H	Y
KH001-097			✔		6.27084		Y	R	Y	I	D	E	H	H	Y
KH001-099			✔		7.2875		Y	R	Y	I	D	E	H	H	Y
KH001-100			✔		6.38594		Y	R	Y	I	D	E	H	H	Y
KH001-102			✔		4.9059		Y	R	Y	I	D	E	H	H	Y
KH001-103			✔		7.0563		Y	R	Y	I	D	E	H	H	Y
KH001-106			✔		6.59826		Y	R	Y	I	D	E	H	H	Y
KH001-107			✔		6.2286		Y	R	Y	I	D	E	H	H	Y
KH001-110			✔		3.66605		Y	R	Y	I	D	E	H	H	Y
KH001-068			✔		5.21408		Y	R	Y	I	D	E	N	H	Y
KH001-090			✔		4.4		Y	R	Y	I	D	E	N	H	Y
KH001-105					7.77926										-
KH001-104					1.9839										C
KH001-014					4.28775										Y
KH001-042					5.81039										Y
KH001-075					3.92383										Y
KH001-083															Y
KH001-094					5.81309										Y
KH004-016			✔		3.81304		C	T	Y	I	D	E	H	H	C
KH004-036			✔		5.29783		C	T	Y	I	D	E	H	H	N
KH004-056			✔		3.30394		C	R	Y	I	D	E	H	H	C
KH004-060			✔		4.76134		C	R	Y	I	D	E	H	H	N
KH004-004			✔		5.70738		Y	R	Y	I	D	E	H	H	Y
KH004-007			✔		5.46001		Y	R	Y	I	D	E	H	H	Y
KH004-009			✔		3.67988		Y	R	Y	I	D	E	H	H	Y
KH004-012			✔		6.06992		Y	R	Y	I	D	E	H	H	Y
KH004-013			✔		6.09871		Y	R	Y	I	D	E	H	H	Y
KH004-015			✔				Y	R	Y	I	D	E	H	H	Y
KH004-017			✔		4.85771		Y	R	Y	I	D	E	H	H	Y
KH004-018			✔		5.02216		Y	R	Y	I	D	E	H	H	Y
KH004-021			✔		5.33898		Y	R	Y	I	D	E	H	H	Y
KH004-023			✔		3.55431		Y	R	Y	I	D	E	H	H	Y
KH004-024			✔		5.4765		Y	R	Y	I	D	E	H	H	Y
KH004-027			✔		5.29389		Y	R	Y	I	D	E	H	H	Y
KH004-030			✔		3.56736		Y	R	Y	I	D	E	H	H	Y
KH004-031			✔		7.59986		Y	R	Y	I	D	E	H	H	Y
KH004-033			✔		6.46253		Y	R	Y	I	D	E	H	H	Y
KH004-034			✔		5.75137		Y	R	Y	I	D	E	H	H	Y
KH004-035			✔		3.23269		Y	R	Y	I	D	E	H	H	Y
KH004-039			✔		6.46665		Y	R	Y	I	D	E	H	H	Y
KH004-043			✔		5.45447		Y	R	Y	I	D	E	H	H	Y
KH004-045			✔		5.07587		Y	R	Y	I	D	E	H	H	Y
KH004-050			✔		5.35631		Y	R	Y	I	D	E	H	H	Y
KH004-053			✔		8.2054		Y	R	Y	I	D	E	H	H	Y
KH004-054			✔		5.65422		Y	R	Y	I	D	E	H	H	Y
KH004-055			✔		6.01227		Y	R	Y	I	D	E	H	H	Y
KH004-058			✔		6.60095		Y	R	Y	I	D	E	H	H	Y
KH004-011					4.21027										Y
KH004-026					6.52362										Y
KH004-052					6.169										Y
KH004-059					6.85198										N
Additional file 1. Summary of all genotypes avaliable
